# Supplementary material for: Invasive earthworms unlock arctic plant nitrogen limitation
Source: Nat Commun. 2020 Apr 14;11:1766. doi: 10.1038/s41467-020-15568-3 (PMC7156384; doi:10.1038/s41467-020-15568-3)
Supplement: Supplementary file 3 — Source Data [file 41467_2020_15568_MOESM3_ESM.xlsx]

## Sheet: Sheet1
					Deshampsia Flexuosa	Deshampsia Flexuosa	Festuca Ovina	Festuca Ovina		PRS-probe	PRS-probe	PRS-probe	PRS-probe	PRS-probe	PRS-probe	PRS-probe	PRS-probe	PFLA	PFLA	PFLA	Fine roots	Fine roots	Fine roots					Plant N
				SOM	Floral Shoots	Max height	Floral Shoots	Max height	NDVI	NO3-N	NH4-N	Ca	Mg	K	P	Fe	Mn	Bacteria	Fungi	Actinomycetes	1st measurement	2nd measurement	3rd measurement	F. Ovina	F. Ovina	B. viv.	B. viv.	S.Alpina	S.Alpina	V. vitis idea	V. vitis idea	V. myrt.	V. myrt.
Vegtype	treatment	Block	Plot	%	number	cm	number	cm	index	µg/10 cm2	µg/10 cm2	µg/10 cm2	µg/10 cm2	µg/10 cm2	µg/10 cm2	µg/10 cm2	µg/10 cm2	nmol/g Soil	nmol/g Soil	nmol/g Soil	mm/cm2	mm/cm2	mm/cm2	N	N15	N	N15	N	N15	N	N15	N	N15
meadow	Worms	1	1	37.53	5	73	14	39	0.798356	1.3	4.04	2015.12	116.63	18.15	2.93	4.7	1.08	119.822	62.3535	8.01981	47.163			1.69	1.2	3.32	-0.28	1.98	-1.94
meadow	Worms	1	2	14.8622	9	56	0	0	0.803813	1.2	4.36	1185.23	339.05	130.23	14.91	1.92	88.08	80.3052	21.8454	4.37614	69.0345	33.2465	7.146			3.25	0.76	1.81	-0.66
heath	Worms	1	3	13.073	0	0	46	42	0.821257	1.5	9.46	663.53	327.36	195.29	20.77	3.06	126.08	121.24	30.6891	5.49102	30.2202	17.4002	10.5429	1.38	5.78					1.25	-2.9	1.51	-2.89
heath	Worms	1	4	10.319	0	0	0	0	0.810024	1	0.26	2327.8	117.03	14.01	5.22	3.09	1.39	38.607	16.4529	2.03239	119.922	12.8516	6.2458							1.11	-0.35	1.61	-0.31
meadow	Worms	1	5	6.36355	5	79	46	46	0.778137	0.98	8.48	229.34	111.25	442.13	14.23	2.17	133.18	59.6564	17.1692	4.0068	88.0518	33.6948	15.345	1.61	0.92	3.1	-0.15	1.55	-1.88
heath	Worms	1	6	11.3356	5	62	47	34	0.868417	0.64	2.7	1189.66	320.54	340.3	14.51	4.7	79.19	35.5358	14.1112	1.69305	71.645	11.7648	9.065	1.78	3.55					1.5	-0.34	1.53	-1.56
heath	Worms	1	7	9.89072	16	61	58	42	0.761244	0.72	6	788.45	267.15	1066.02	22.67	1.99	33.37	44.2363	11.5329	2.72354	59.5588	13.7543	10.1716	1.9	-0.68					1.36	-1.62	1.62	-3.79
heath	No Worms	2	8	11.2842	0	0	55	37	0.754469	3.38	0	2709.1	168.21	22.64	0.7	1.83	0.42	58.0489	16.8386	2.94001	66.7989	6.8724	1.8696	0.86	2.06					1.19	-1.94	1.26	-3.92
meadow	No Worms	2	9	9.01288	2	35	9	13	0.811921	0.86	0	2686.26	138.41	19.68	8.22	3.51	0.71	113.619	37.4607	8.47505	47.0554	23.4188	6.1104			2.17	-2.72	1.58	-1.75
meadow	No Worms	2	10	7.27804	6	52	6	32	0.681316	4.64	0.32	2260.08	123.86	25.42	8.15	2.77	1.02	142.57	35.4266	10.7474	88.1733	33.9678	6.3336	0.91	-1.31	3.1	0.23	1.89	-2
meadow	No Worms	2	11	10.8629	1	41	26	35	0.762893	1.14	6.12	768.81	308.25	412.95	19.29	2.22	173.65	133.38	42.9847	9.67614	82.5588	10.485	4.8861	1	-2.5	2.76	-1.52	1.97	-2.84
heath	No Worms	2	12	20.655	1	59	46	48	0.787789	0.88	5.76	1312.66	370.5	153.91	14.84	3.05	79.59	47.5245	16.7549	1.7402	88.54	10.1617	11.4049	1.01	1.54					1.05	-1.49	1.23	-2.06
heath	Worms	3	13	9.75578	2	34	19	39	0.820057	0.58	1.58	1356.09	363.32	199.41	10.52	2.53	31.16	58.3465	15.2668	4.11162	86.8887	18.6575	12.028	1.93	2.06					1.29	-2.89	1.49	-4.41
heath	Worms	3	14	7.53056	2	36	60	40	0.855098	0.58	6.22	1121.37	299.03	296.43	14.26	2.27	41.75	37.6353	13.9261	2.64896	62.8794	13.77	12.7751	1.79	3.03					1.2	-3.75	1.56	-3.71
heath	Worms	3	15	10.1323	0	0	77	42	0.85359	1.12	0.1	2824.58	136.95	22.77	7.72	5.54	1.49	37.2016	9.12237	2.18717	76.3991	30.5788	16.9276	1.46	-0.18					1.24	-3.67	1.45	-2.75
meadow	Worms	3	16	8.83037	13	91	0	0	0.820521	0.66	1.1	2663.08	133.25	28.68	3.67	5.51	1.79	42.6648	10.483	3.06839	84.241	23.2642	7.3073			2.87	-1.88	1.73	-0.93
meadow	Worms	3	17	13.217	2	41	29	45	0.844689	0.48	0	2733.36	185.23	20.66	5.14	2.42	1.21	84.8622	26.4769	5.97146	74.0578	18.1203	3.3966	1.74	0.19	2.84	-2.53	1.89	-1.79
meadow	No Worms	4	18	8.37169	2	47	0	0	0.801226	4.76	0.78	2306.78	96	15.86	4.46	2.34	1.37	93.9253	23.7297	5.36246	85.4601	16.5438	3.3288			2.55	-0.34	1.48	-2.98
meadow	No Worms	4	19	12.4713	0	0	0	0	0.803956	1	5.64	1555.89	392.39	36.11	7.54	2.09	129.37	108.676	23.9787	8.18484	72.6572	19.3142	3.6992			3.25	-0.52	1.83	-2.04	1.03	-4.21
heath	No Worms	4	20	21.8104	13	52	2	46	0.799553	1.32	2.74	2485.64	256.64	52.5	5.95	6.4	24.01	49.1237	7.65774	3.40172	97.3088	27.1628	9.8987	0.65	3.77							1.28	-2
meadow	No Worms	4	21	12.8071	0	0	38	42	0.794638	1.38	1.76	2340.5	98.86	19.8	2.85	3.5	2.14	66.0348	16.3319	4.4699	68.3859	15.1401	2.5489	1.11	-1.99	2.88	-2.46	1.76	-1.65	1.1	-3.12
heath	No Worms	4	22	9.76386	8	46	10	42	0.798985	0.72	2.76	773.18	254.83	311.13	13.54	2.36	26.79	39.5242	8.74165	2.24435	106.665	43.5736	7.38	1.02	3.24							1.25	-2.53
meadow	No Worms	4	23	14.6868	3	68	20	40	0.785995	0.62	0	2124.28	115.57	17.68	12.42	3.99	1.15	99.7311	29.2611	7.04067	96.6091	27.048	2.9413	0.96	1.88	2.39	0.88	1.66	-1.48	1.19	-1.23
heath	No Worms	4	24	13.2393	0	0	0	0	0.865219	1.08	3.84	741.71	339.83	287.46	6.31	2.79	223.58	44.3885	10.8434	1.92186	119.738	20.7747	3.3372									1.51	-0.94
meadow	Worms	5	25	6.058	2	68	0	0	0.837969	1.06	1.4	2599.52	150.91	16.98	1.95	11.36	1.8	57.8009	12.0004	3.82133	87.6753	23.0656	16.5158	1.48	0.82	2.92	-1.39	1.65	-0.22
meadow	Worms	5	26	8.51191	7	53	0	0	0.81068	3.14	3.06	2271.08	145.93	17.64	2.25	5.04	1.25	60.9707	14.5197	3.84352	107.605	30.5368	10.7352	1.45	0.75	2.74	-0.15	1.63	-1.06
heath	Worms	5	27	8.96003	0	0	21	31	0.81716	1.16	7.04	972.85	515.52	463.91	14.5	2.51	80.22	64.5819	24.8883	2.46394	166.127	15.5296	22.1052	1.62	1.94					1.3	-1.04	1.45	-2.37
meadow	Worms	5	28	12.9028	51	70	19	38	0.811457	3.52	5.5	2210.24	102.07	21.61	5.91	7.49	2.08	79.9131	16.4697	5.5399	144.126	24.7312	17.922	1.89	10.77	3.08	2.32	1.93	0.62
heath	Worms	5	29	18.4841	0	0	0	0	0.799768	1.08	9.06	980.86	381.8	505.38	28.79	2.35	312.45	53.9801	14.4605	2.26646	117.716	15.4433	5.5418	1.58	6.72					1.36	0.19	1.76	-0.47
meadow	Worms	5	30	12.8379	1	48	70	44	0.81873	1.08	3.36	2255.62	243.81	32.82	8.62	4.21	9.75	73.0387	25.9736	4.01946	119.256	18.408	5.502	1.71	4.81	2.88	-1.3	1.76	-0.86
heath	Worms	5	31	12.5735	0	0	147	42	0.836309	1.48	9.12	1130.99	448.16	115.8	20.47	3.18	161.81	56.6003	18.6528	3.03416	113.687	20.2419	9.54	2.29	12.75					1.36	0.23	1.89	-0.23
heath	No Worms	6	32	10.2271	0	0	46	40	0.767332	1.08	7.48	1653.98	507.62	77.2	23.78	2.79	25.83	61.9906	18.8619	4.33546	103.338	10.8088	6.01	1.15	-2.66					1.31	-3.22	1.47	-3.94
heath	No Worms	6	33	12.8647	0	0	9	43	0.878129	1.54	4.06	838.56	345.45	556.2	14.36	2.13	95.03	43.7761	8.69764	2.22381	126.327	18.7026	12.1218	1.24	3.09					1.36	-1.12	1.61	-0.62
heath	No Worms	6	34	9.1885	0	0	0	0	0.737029	1.24	6.22	286.16	166.57	1199.67	22	2.27	133.23	37.0372	9.31993	1.85357	95.7356	16.0146	5.236							1.03	-0.81	1.27	-0.96
meadow	No Worms	6	35	8.8691	0	0	3	45	0.708137	1.1	2.46	2224.6	334.58	48.78	2.77	5.05	5.77	56.6787	9.95948	3.59521	103.045	16.6749	3.2943	1.25	3.14	2.56	-1.41	1.69	-2.37
meadow	No Worms	6	36	7.84369	0	0	9	38	0.759537	4.2	0.02	2778.72	132.59	30.98	3.2	2.94	1.24	68.6253	10.8099	5.10666	109.482	10.6148	3.2062	1.24	-0.29	2.92	-0.3	1.81	-1.95
heath	Worms	7	37	7.47796	0	0	87	38	0.817866	1.84	2.9	1887.9	418.46	18.88	12.79	5.16	141.91	29.0646	5.763	1.8495	105.78	21.8592	10.8368	1.79	8.25					1.19	-2.85	1.45	-3.36
meadow	Worms	7	38	13.1968	3	50	11	36	0.787951	1.46	0.4	2763.68	138.49	23.83	2.32	3.52	0.81	63.0759	18.2583	5.07282	102.374	29.3911	6.396	1.16	5.85	2.86	-2.57	1.69	-0.54
meadow	Worms	7	39	7.99294	2	57	21	39	0.771094	2.14	2.12	2453.44	123.26	15.3	4.21	2.94	0.72	38.2105	5.53258	2.75927	100.832	25.2476	9.2229	1.24	7.34	3.03	4.52	1.78	1.57
heath	Worms	7	40	11.7249	1	56	21	41	0.769834	1.18	4.46	726.21	440.34	493.98	4.28	8.08	56.62	52.1779	11.8827	3.64975	102.554	19.5713	10.0056	1.4	5.65					1.37	1.21	1.36	-1.91
meadow	Worms	7	41	11.6806	1	34	36	45	0.831326	1.58	3	2449.38	297.62	35.08	4.92	6.65	11.61	58.9035	16.8801	3.64333	103.534	27.0438	6.3655	1.27	6.59	2.22	-1.31	1.65	-1.42
meadow	No Worms	8	42	8.13403	0	0	27	43	0.775433	0.96	1.08	2719.82	149.65	22.82	4.83	3.03	0.86	72.104	14.0779	4.96428	96.39	23.1381	6.6875	1.02	-1.57	2.52	0.49	1.47	-0.83
heath	No Worms	8	43	12.3635	0	0	3	35	0.780279	1.42	6.94	995.02	439.33	405.48	18.28	2.02	243.2	34.9251	9.59449	1.71525	51.3216	8.8004	2.4495	1.16	4.66					1.13	-2.68	1.49	-3.83
meadow	No Worms	8	44	8.91625	0	0	9	42	0.790466	1.42	42.5	995.55	406.01	703.51	63.37	3.84	308.1	40.3766	10.9438	2.19459	64.3292	3.2085	2.1887	0.77	4.28					1.1	-1.91	1.51	-2.34
heath	No Worms	8	45	14.5392	0	0	3	30	0.745456	0.96	2.18	2632.74	170.38	26.62	5.47	12.86	13.09	57.0623	12.8369	3.60555	89.0967	30.0291	4.6123	1.08	-1.98	3.05	0.59	1.77	-2.5
heath	No Worms	8	46	9.33118	0	0	29	37	0.785758	3.14	5.38	1575.26	508.53	110.51	21.12	3.67	109.63	45.0411	10.4208	2.6482	50.082	7.722	3.159	1.29	4.47	2.52	-0.6			1.13	-2.94	1.25	-4.38
heath	No Worms	8	47	14.8849	0	0	62	37	0.786041	1.36	4.8	1036.58	323.8	467.26	10.39	2	75.83	43.184	8.52074	2.27875	82.9707	26.0372	4.169							1.13	-4.16	1.38	-4.21
meadow	No Worms	8	48	10.072	0	0	11	40	0.822586	1.04	0	2115.7	265.48	31.87	3.5	3.69	6.24	69.0992	17.85	3.18478	93.8153	13.3365	4.4225					1.81	-1.6
